# Supplementary material for: Incidence and Survival Outcomes of Gastrointestinal Stromal Tumors
Source: JAMA Netw Open. 2024 Aug 19;7(8):e2428828. doi: 10.1001/jamanetworkopen.2024.28828 (PMC11333982; doi:10.1001/jamanetworkopen.2024.28828)
Supplement: Supplement 1. — eTable 1. Selected Characteristics of Patients Aged 20 Years or Older Diagnosed With Gastrointestinal Stromal Tumors, SEER-22, 2000-2019 eTable 2. Annual Percent Changes (APC) and 95% CIs of Gastrointestinal Stromal Tumors by Sociodemographic Variables and Racial and Ethnic Group, SEER-22, 2000-2019 [file jamanetwopen-e2428828-s001.xlsx]

## Sheet: Contents
Alvarez CS, Piazuelo MB, Fleitas-Kanonnikoff T, Ruhl J, Pérez-Fidalgo JA, Camargo MC. Incidence and survival outcomes of gastrointestinal stromal tumors. JAMA Netw Open. 2024;7(8):e2428828. doi:10.1001/jamanetworkopen.2024.28828
This supplementary material has been provided by the authors to give readers additional information about their work.
eTable 1. Selected Characteristics of Patients Aged 20 Years or Older Diagnosed With Gastrointestinal Stromal Tumors, SEER-22, 2000-2019
eTable 2. Annual Percent Changes (APC) and 95% CIs of Gastrointestinal Stromal Tumors by Sociodemographic Variables and Racial and Ethnic Group, SEER-22, 2000-2019

## Sheet: eTable 1
eTable 1. Selected Characteristics of Patients Aged 20 Years or Older Diagnosed With Gastrointestinal Stromal Tumors, SEER-22, 2000-2019
		Organ site
		Esophagus	Gastric	Small intestine	Colon	Rectum	TOTAL
		N=159	N=15085	N=6502	N=577	N=678	N=23001
		n (%)	n (%)	n (%)	n (%)	n (%)	n (%)
Age, years
	Mean (SD)	66 (12)	65 (13)	61 (14)	65 (13)	62 (13)	64 (13)
	20-49	16 (10.1)	1974 (13.1)	1353 (20.8)	76 (13.2)	121 (17.9)	3540 (15.4)
	≥50	143 (89.9)	13111 (86.9)	5149 (79.2)	501 (86.8)	557 (82.1)	19461 (84.6)
Sex
	Women	66 (41.5)	7620 (50.5)	2976 (45.8)	257 (44.5)	273 (40.3)	11192 (48.7)
	Men	93 (58.5)	7465 (49.5)	3526 (54.2)	320 (55.5)	405 (59.7)	11809 (51.3)
Race/ethnicity
	NH White	99 (62.3)	8088 (53.6)	4362 (67.1)	336 (58.2)	382 (56.3)	13267 (57.7)
	NH Black	28 (17.6)	3681 (24.4)	547 (8.4)	142 (24.6)	104 (15.3)	4502 (19.6)
	Hispanic (all races)	19 (12.0)	1780 (11.8)	907 (14.0)	61 (10.6)	73 (10.8)	2840 (12.3)
	NH Asian or Pacific Islander	11 (6.9)	1427 (9.5)	645 (9.9)	31 (5.4)	115 (17.0)	2229 (9.7)
	NH American Indian/Alaska Native	≤5 (0.6)	32 (0.2)	18 (0.3)	6 (1.0)	≤5 (0.2)	58 (0.2)
	Unknown	≤5 (0.6)	77 (0.5)	23 (0.3)	≤5 (0.2)	≤5 (0.4)	105 (0.5)
Year of diagnosis
	2000-2004	19 (12.0)	1940 (12.9)	1104 (17.0)	132 (22.9)	124 (18.3)	3319 (14.4)
	2005-2009	22 (13.8)	2906 (19.3)	1373 (21.1)	130 (22.5)	137 (20.2)	4568 (19.9)
	2010-2014	44 (27.7)	4485 (29.7)	1850 (28.5)	149 (25.8)	183 (27.0)	6711 (29.2)
	2015-2019	74 (46.5)	5754 (38.1)	2175 (33.5)	166 (28.8)	234 (34.5)	8403 (36.5)
First malignant primary
	No	37 (23.3)	2659 (17.6)	1063 (16.4)	120 (20.8)	95 (14.0)	3974 (17.3)
	Yes	122 (76.7)	12426 (82.4)	5439 (83.7)	457 (79.2)	583 (86.0)	19027 (82.7)
Anatomical subsite
	Cardia	NA	962 (6.4)	NA	NA	NA	962 (6.4)
	Noncardia	NA	8308 (55.1)	NA	NA	NA	8308 (55.1)
	Overlapping/unspecified	NA	5815 (38.5)	NA	NA	NA	5815 (38.5)
Pathological grade (mitotic count)a
	Un-/poorly-differentiatedb	10 (6.3)	1359 (9.0)	763 (11.7)	92 (15.9)	63 (9.3)	2287 (9.9)
	Other/unspecified	149 (93.7)	13726 (91.0)	5739 (88.3)	485 (84.1)	615 (90.7)	20714 (90.1)
Abbreviations: SD, standard deviation; NH, Non-Hispanic; NA, not applicable
a Pathologic grade used combined predefined SEER variables (grade through 2017 and pathological grade 2018-2019).
b Includes high mitotic count (>5 mitosis/5 mm2).

## Sheet: eTable 2
eTable 2. Annual Percent Changes (APC) and 95% CIs of Gastrointestinal Stromal Tumors by Sociodemographic Variables and Racial and Ethnic Group, SEER-22, 2000-2019
		Gastric					Small Intestine
		NH White	NH Black	Hispanic (all races)	NH AI/AN	NH Asian/Pacific Islander	NH White	NH Black	Hispanic (all races)	NH AI/AN	NH Asian/Pacific Islander
Overall		4.56 (3.55, 5.57)*	5.88 (4.64, 7.12)*	5.45 (4.12, 6.80)*	~	3.69 (2.48, 4.93)*	2.77 (1.66, 3.89)*	4.01 (2.17, 5.89)*	3.30 (1.91, 4.71)*	~	0.45 (-0.92, 1.85)
Sex	Women	5.10 (4.01, 6.20)*	6.34 (5.02, 7.67)*	5.89 (4.35, 7.45)*	~	4.30 (2.49, 6.15)*	2.72 (1.54, 3.92)*	4.16 (1.94, 6.44)*	3.10 (1.31, 4.92)*	~	1.49 (-0.54, 3.57)
	Men	4.08 (2.97, 5.21)*	5.28 (3.78, 6.80)*	4.86 (3.24, 6.51)*	~	2.87 (1.38, 4.38)*	2.71 (1.39, 4.06)*	3.94 (0.97, 7.00)*	3.55 (1.70, 5.43)*	~	-0.26 (-1.91, 1.42)
Age in years	20-49	4.13 (2.42, 5.86)*	5.09 (3.03, 7.19)*	4.48 (2.44, 6.55)*	~	3.06 (1.34, 4.81)*	3.34 (1.64, 5.06)*	3.14 (-0.72, 7.16)	3.93 (0.70, 7.26)*	~	1.83 (-1.55, 5.33)
	≥50	4.63 (3.61, 5.67)*	5.94 (4.57, 7.32)*	5.45 (3.95, 6.96)*	~	3.75 (2.36, 5.17)*	2.58 (1.40, 3.76)*	4.16 (1.69, 6.69)*	2.88 (1.60, 4.19)*	~	0.01 (-1.49, 1.52)
Primary indicator	No	5.43 (3.78, 7.10)*	8.31 (5.99, 10.67)*	7.65 (4.31, 11.10)*	~	8.14 (4.03, 12.41)*	3.79 (2.14, 5.47)*	~	~	~	0.13 (-3.52, 3.92)
	Yes	4.31 (3.34, 5.29)*	5.35 (4.07, 6.64)*	5.00 (3.66, 6.34)*	~	3.09 (1.80, 4.39)*	2.55 (1.44, 3.67)*	4.13 (2.13, 6.16)*	2.45 (0.95, 3.97)*	~	0.50 (-0.95, 1.99)
Median household income (inflation-adjusted to 2019)	<$49,999	3.96 (1.52, 6.46)*	4.11 (2.45, 5.81)*	5.72 (3.30, 8.20)*	~	~	2.83 (0.81, 4.89)*	~	5.22 (1.60, 8.97)*	~	~
	$50,000 - $59,999	5.95 (4.41, 7.51)*	6.01 (3.77, 8.30)*	~	~	~	3.31 (1.11, 5.55)*	~	~	~	~
	$60,000 - $69,999	4.99 (4.01, 5.98)*	6.31 (4.60, 7.94)*	5.79 (3.48, 8.14)*	~	2.53 (0.80, 4.29)*	2.62 (1.12, 4.15)*	3.37 (0.30, 6.53)*	2.35 (-0.11, 4.87)	~	0.33 (-2.19, 2.92)
	≥$70,000	3.75 (2.56, 4.94)*	6.24 (4.69, 7.82)*	5.06 (3.29, 6.87)*	~	3.85 (2.32, 5.40)*	2.54 (1.04, 4.05)*	3.40 (0.93, 5.92)*	2.18 (0.32, 4.08)*	~	0.63 (-0.92, 2.20)
Abbreviations: NH, Non-Hispanic; AI/AN, American Indian/Alaska Native.
* p-value < 0.05.
~ Statistic could not be calculated.
